# Supplementary material for: The Thousand Polish Genomes—A Database of Polish Variant Allele Frequencies
Source: Int J Mol Sci. 2022 Apr 20;23(9):4532. doi: 10.3390/ijms23094532 (PMC9104289; doi:10.3390/ijms23094532)
Supplement: Supplementary file 1 [file ijms-23-04532-s001.zip]

Archive with 2 entries (2 files):
- ijms-1668894-supplementary.pdf
- Supplemental Tables S6-S7.xlsx
